# Supplementary material for: Facile Fabrication of 1-Methylimidazole/Cu Nanozyme with Enhanced Laccase Activity for Fast Degradation and Sensitive Detection of Phenol Compounds
Source: Molecules. 2022 Jul 23;27(15):4712. doi: 10.3390/molecules27154712 (PMC9331362; doi:10.3390/molecules27154712)
Supplement: Supplementary file 1 [file molecules-27-04712-s001.zip]

Archive with 1 entries (1 files):
- molecules-1800946-supplementary.pdf
